# Supplementary material for: Clinical Characteristics and CT Findings in 148 Non-COVID-19 Influenza-Like Illness Cases: A Retrospective Control Study
Source: Front Public Health. 2021 Feb 9;9:616963. doi: 10.3389/fpubh.2021.616963 (PMC7900189; doi:10.3389/fpubh.2021.616963)
Supplement: Supplementary file 1 [file Table_1.XLSX]

## Sheet: /Users/shuai/学习/课题与任职资料/2020流感的
visit_date	patient_id	CT_finding	sex	age	temperature	underlingdisease	diabetes	TB	COPD	stroke	fracture	bronchiectasis	CKD	thyroiddisease	hypertension	coronaryheartdisease	hyperlipidemia	tumors	alzheimer	hematological	autoimmunedisease	cough	sorethroat	sputumproduction	shortnessofbreath气短	rhinocleisis	runningnose	sneeze	headache	myalgia	fatigue	chill	diarrhea	vomiting	chestpain	dizziness	ct	leucocyte	wbc分类	Neutrophils	neu分类	Leukomonocyte	lin分类	crp	crp分类	Patchconsolidation	Multifocalconsolidations	Groundglassopacities	Centrilobularnodules
2020-02-13	5591109	2	1	32	37.9	1	0	1	0	0	0	0	0	0	0	0	0	0	0	0	0	1	1	0	0	0	0	0	0	0	0	0	0	0	0	0	1	11.57	2	7.91	2	1.6	2	#NULL!	#NULL!	0	1	0	0
2020-02-24	6872325	2	2	47	37.6	1	0	0	0	0	0	1	0	0	0	0	0	0	0	0	0	1	0	1	0	0	0	0	0	0	0	0	0	0	0	0	1	5.95	1	3.83	1	1.73	2	0	1	0	0	0	0
2020-02-17	6872382	2	2	91	38.7	1	0	0	0	0	1	0	0	0	0	0	0	0	0	0	0	1	0	1	0	0	0	0	0	0	0	0	0	0	0	0	1	8.67	1	5.86	1	2.4	2	0.4	1	1	0	0	1
2020-02-27	7604030602	2	2	44	38.5	1	0	0	0	0	0	0	0	0	0	0	0	0	0	1	0	1	0	0	1	0	0	0	0	0	0	0	0	0	0	0	1	4.3	1	1.87	1	2.2	2	1.9	1	0	0	1	0
2020-02-20	6422215	2	2	46	37.6	1	0	0	0	0	0	0	1	0	0	0	0	0	0	0	0	1	0	0	1	0	0	0	0	0	0	0	0	0	0	0	1	12.9	2	10.41	2	1.29	2	5.8	2	0	0	1	0
2020-03-10	5838544	2	1	90	38.1	1	0	0	1	0	0	0	0	0	0	0	0	0	0	0	0	1	0	0	1	0	0	0	0	0	0	0	0	0	0	0	1	8.85	1	7.55	2	0.64	1	7.2	2	0	1	0	0
2020-02-24	5607969	2	2	83	37.5	1	0	0	0	0	0	0	1	0	0	0	0	0	0	0	0	1	0	1	0	0	0	0	0	0	0	0	0	0	0	0	1	12.9	2	11.17	2	0.93	1	10.3	2	1	0	0	0
2020-02-24	Y05042518	2	2	87	37.5	1	0	0	1	0	0	0	0	0	0	0	0	0	0	0	0	1	0	1	1	0	0	0	0	0	1	1	0	1	0	0	1	4.4	1	3.4	1	0.69	1	15.7	2	1	0	1	0
2020-03-19	1721317	2	2	88	37.9	1	0	0	0	1	0	0	0	0	0	0	0	0	0	0	0	1	0	1	0	0	0	0	0	0	0	0	0	0	0	0	1	7.49	1	5.83	1	1.17	2	18.4	2	0	1	0	0
2020-02-28	5476522	2	2	68	38.5	1	0	0	0	0	0	0	0	0	0	0	0	0	1	0	0	1	0	1	0	0	0	0	0	0	0	0	0	0	0	0	1	14.04	2	13.13	2	0.56	1	18.9	2	0	1	0	0
2020-03-30	6875422	2	2	86	39.8	1	0	0	0	0	0	0	1	0	0	0	0	0	0	0	0	1	0	1	0	0	0	0	0	0	0	0	0	0	0	0	1	11.52	2	8.58	2	2.52	2	20.6	2	0	0	0	1
2020-03-31	1108772	2	1	87	39.4	1	0	0	0	1	0	0	0	0	0	0	0	0	0	0	0	1	0	1	0	0	0	0	0	0	0	0	0	0	0	0	1	12.26	2	10.5	2	1.16	2	22.6	2	0	0	1	0
2020-02-13	60151181	2	2	90	38.6	1	0	0	0	0	0	0	0	0	0	0	0	0	1	0	0	1	0	1	0	0	0	0	0	0	0	0	0	0	0	0	1	13.63	2	12.57	2	0.67	1	42.8	2	0	1	0	0
2020-02-11	5438158	2	2	85	38.5	1	0	0	1	0	0	0	0	0	0	0	0	0	0	0	0	1	0	1	0	0	0	0	0	0	0	0	0	0	0	0	1	6.37	1	4.34	1	1.61	2	61.4	2	0	1	1	0
2020-03-04	5065050	2	2	89	38	1	0	0	0	0	0	0	0	0	0	0	0	1	0	0	0	1	0	1	1	0	0	0	0	0	0	0	0	0	0	0	1	6.67	1	5.52	1	0.6	1	66.3	2	0	1	0	0
2020-03-22	6741890	2	1	62	40.2	1	0	0	0	1	0	0	0	0	0	0	0	0	0	0	0	1	0	1	0	0	0	0	0	0	0	0	0	0	0	0	1	13.43	2	12.03	2	0.77	1	70.6	2	0	1	0	0
2020-03-04	1181423	2	2	90	38.6	1	1	0	0	0	0	0	0	0	1	0	0	0	0	0	0	1	0	0	0	0	1	0	0	0	0	0	0	0	0	0	1	8.25	1	5.95	1	1.64	2	88.6	2	0	1	0	0
2020-02-23	6055942	2	1	85	39.5	1	0	0	0	1	0	0	0	0	0	0	0	0	0	0	0	1	0	1	0	0	0	0	0	0	0	0	0	0	0	0	1	2.92	1	2.36	1	0.34	1	105.1	2	0	1	0	0
2020-02-24	1136625	2	1	88	38.5	1	0	0	1	0	0	0	0	0	0	0	0	0	0	0	0	1	0	1	0	0	0	0	0	0	0	0	0	0	0	0	1	10.53	2	8.97	2	1.05	1	113	2	0	1	0	0
2020-02-18	6873303	2	2	73	38.5	1	0	0	0	0	0	0	0	0	0	0	0	0	0	0	1	1	0	0	1	0	0	0	0	0	1	0	0	0	0	0	1	8.67	1	7.26	2	1.1	2	114.9	2	0	0	1	0
2020-02-15	2504064720	2	2	95	37.8	1	0	0	0	1	0	0	0	0	1	0	1	0	0	0	0	1	0	1	0	0	0	0	0	0	0	0	0	0	0	0	1	13.61	2	11.06	2	1.86	2	202.4	2	0	1	0	1
2020-03-17	1279565	1	1	88	39.6	1	0	0	0	0	0	1	0	0	0	0	0	0	0	0	0	1	0	1	1	0	0	0	0	0	0	0	0	0	0	0	1	25.2	2	22.43	2	0.91	1	99.2	2	0	0	0	0
2020-02-17	5226837	2	2	39	37.5	1	0	0	0	0	0	0	0	1	0	0	0	0	0	0	0	0	1	0	0	1	0	0	0	0	0	0	0	0	0	0	1	6.84	1	3.91	1	2.47	2	0	1	0	0	0	0
2020-03-03	68723333	2	1	40	37.9	0	0	0	0	0	0	0	0	0	0	0	0	0	0	0	0	1	0	0	1	0	0	0	0	0	0	0	0	0	0	0	1	8.23	1	5.74	1	1.96	2	0	1	0	1	1	0
2020-03-03	5760253	2	1	31	37.5	0	0	0	0	0	0	0	0	0	0	0	0	0	0	0	0	1	0	0	1	0	0	0	0	0	1	0	0	0	0	0	1	5.39	1	3.36	1	1.67	2	0.1	1	1	0	0	0
2020-03-14	6355632	2	2	26	37.5	0	0	0	0	0	0	0	0	0	0	0	0	0	0	0	0	1	0	0	0	0	0	0	0	0	0	0	0	0	0	0	1	6.05	1	3.35	1	2.22	2	0.1	1	0	0	1	0
2020-02-27	9708200416	2	1	22	37.5	0	0	0	0	0	0	0	0	0	0	0	0	0	0	0	0	1	0	1	0	0	0	0	0	0	0	0	0	0	0	0	1	6.95	1	4.41	1	1.83	2	0.2	1	0	0	1	0
2020-02-18	6478208	2	2	39	37.5	0	0	0	0	0	0	0	0	0	0	0	0	0	0	0	0	1	0	0	1	0	0	0	0	0	0	0	0	0	0	0	1	5.99	1	4.27	1	1.29	2	0.8	1	0	0	1	0
2020-02-19	5826285	2	1	44	37.5	0	0	0	0	0	0	0	0	0	0	0	0	0	0	0	0	1	1	0	1	0	0	0	0	0	0	0	0	0	0	0	1	9.01	1	4.87	1	3.5	2	1.2	1	0	1	0	1
2020-02-14	5800525	2	1	38	38.2	0	0	0	0	0	0	0	0	0	0	0	0	0	0	0	0	1	0	1	0	0	0	0	0	0	0	0	0	0	0	0	1	13.37	2	10.73	2	1.89	2	2	1	0	0	1	0
2020-03-04	6872359	2	2	48	37.5	0	0	0	0	0	0	0	0	0	0	0	0	0	0	0	0	1	0	1	0	0	0	1	0	0	0	0	0	0	0	0	1	6.71	1	3.77	1	2.4	2	4.1	1	1	0	0	0
2020-03-06	5823542	2	2	41	37.5	0	0	0	0	0	0	0	0	0	0	0	0	0	0	0	0	1	0	0	0	1	1	0	0	0	0	0	0	0	0	0	1	5.2	1	3.05	1	1.63	2	5.1	2	0	0	1	0
2020-03-16	1210887	2	1	84	39.3	0	0	0	0	0	0	0	0	0	0	0	0	0	0	0	0	1	0	1	0	0	0	0	0	0	0	1	0	0	0	0	1	6.58	1	5.51	1	0.8	1	7	2	0	1	0	0
2020-02-13	6427843	2	2	70	38	0	0	0	0	0	0	0	0	0	0	0	0	0	0	0	0	1	1	0	1	0	0	0	0	0	0	0	0	0	0	0	1	13.6	2	10.26	2	2.69	2	7.2	2	1	0	0	0
2020-02-22	2804010011	2	1	92	37.6	0	0	0	0	0	0	0	0	0	0	0	0	0	0	0	0	1	0	0	0	0	1	0	0	0	1	1	0	0	0	0	1	8.14	1	7.09	2	0.63	1	7.3	2	1	0	0	1
2020-02-20	63873315	2	1	35	38.2	0	0	0	0	0	0	0	0	0	0	0	0	0	0	0	0	1	0	0	0	0	0	0	0	0	0	0	0	0	0	0	1	9.23	1	3.2	1	4.92	2	9.9	2	0	1	1	0
2020-02-10	1160044	2	2	85	37.6	0	0	0	0	0	0	0	0	0	0	0	0	0	0	0	0	1	0	0	0	0	0	0	0	0	0	0	0	0	0	0	1	5.15	1	3.54	1	1.12	2	13.9	2	1	0	1	0
2020-02-19	S001934138	2	1	86	37.9	0	0	0	0	0	0	0	0	0	0	0	0	0	0	0	0	1	1	0	0	0	0	0	0	0	0	0	0	0	0	0	1	8.47	1	6.62	2	1.08	1	17.2	2	0	0	0	1
2020-03-15	6872213	2	2	55	38	0	0	0	0	0	0	0	0	0	0	0	0	0	0	0	0	1	0	0	0	0	0	0	0	0	1	0	0	0	0	0	1	6.26	1	4.43	1	1.17	2	23.5	2	0	1	0	0
2020-03-08	3005060051	2	1	90	37.8	0	0	0	0	0	0	0	0	0	0	0	0	0	0	0	0	1	0	1	0	0	0	0	0	0	0	0	0	0	0	0	1	27.19	2	25.14	2	1.11	2	33.6	2	1	0	1	1
2020-03-06	1226128	2	1	88	37.5	0	0	0	0	0	0	0	0	0	0	0	0	0	0	0	0	1	0	1	0	0	0	0	0	0	0	0	0	0	0	0	1	6.01	1	4.26	1	1.03	1	41.3	2	1	0	0	0
2020-03-02	6872321	2	2	66	38.3	0	0	0	0	0	0	0	0	0	0	0	0	0	0	0	0	1	0	0	0	0	0	0	0	0	0	0	0	0	1	0	1	19.5	2	18.5	2	0.82	1	44.4	2	0	0	1	0
2020-03-12	2312280002	2	2	97	38.4	0	0	0	0	0	0	0	0	0	0	0	0	0	0	0	0	1	0	1	0	0	0	0	0	0	1	0	0	0	0	0	1	11.23	2	9.13	2	1.37	2	53.9	2	0	0	1	0
2020-02-21	6873312	2	1	27	39.3	0	0	0	0	0	0	0	0	0	0	0	0	0	0	0	0	1	0	1	0	0	1	0	0	0	0	0	0	0	0	0	1	6.2	1	4.64	1	1.03	1	65.9	2	0	0	1	0
2020-02-22	6695397	2	1	88	38	0	0	0	0	0	0	0	0	0	0	0	0	0	0	0	0	1	0	1	0	0	0	0	0	0	0	0	0	0	0	0	1	5.31	1	3.77	1	0.77	1	88.3	2	0	1	0	0
2020-03-10	6872329	2	1	68	37.6	0	0	0	0	0	0	0	0	0	0	0	0	0	0	0	0	1	1	1	0	0	0	0	0	0	0	0	0	0	0	0	1	8.59	1	7.17	2	0.88	1	91.4	2	0	0	1	0
2020-03-26	5864302	2	1	54	38.1	0	0	0	0	0	0	0	0	0	0	0	0	0	0	0	0	1	0	0	1	0	0	0	0	0	0	0	0	0	0	0	1	8.32	1	5.37	1	1.91	2	96.7	2	1	0	0	0
2020-02-24	9105115813	2	1	28	37.8	0	0	0	0	0	0	0	0	0	0	0	0	0	0	0	0	1	1	0	0	0	0	0	0	0	0	0	0	0	0	0	1	10.47	2	7.77	2	1.65	2	130.8	2	0	0	0	0
2020-02-13	6627045	2	1	41	40	0	0	0	0	0	0	0	0	0	0	0	0	0	0	0	0	1	1	1	0	0	0	0	0	0	0	0	0	0	0	0	1	7.4	1	5.64	1	1.19	2	143	2	0	1	0	0
2020-02-12	106093311	1	1	18	37.5	0	0	0	0	0	0	0	0	0	0	0	0	0	0	0	0	1	1	1	0	0	1	0	0	0	0	0	0	0	0	0	1	#NULL!	#NULL!	#NULL!	#NULL!	#NULL!	#NULL!	#NULL!	#NULL!	0	0	0	0
2020-02-10	6701817	1	2	21	39.7	0	0	0	0	0	0	0	0	0	0	0	0	0	0	0	0	1	0	0	0	0	0	0	0	0	0	0	0	0	0	0	1	13.65	2	11.88	2	0.75	1	#NULL!	#NULL!	0	0	0	0
2020-02-18	6624170	1	2	52	38	0	0	0	0	0	0	0	0	0	0	0	0	0	0	0	0	1	0	1	0	0	1	0	0	0	0	0	1	0	0	0	1	10.06	2	7.02	2	2.39	2	#NULL!	#NULL!	0	0	0	0
2020-02-11	6891141	1	2	24	37.5	0	0	0	0	0	0	0	0	0	0	0	0	0	0	0	0	1	0	0	0	1	0	0	0	0	0	0	0	0	0	0	1	7.13	1	5.02	1	1.6	2	0	1	0	0	0	0
2020-02-20	10300314	1	1	20	37.9	0	0	0	0	0	0	0	0	0	0	0	0	0	0	0	0	1	0	0	1	0	0	0	0	0	0	0	0	0	0	0	1	8.52	1	4.26	1	3.53	2	0	1	0	0	0	0
2020-03-29	6992675	1	2	24	37.5	0	0	0	0	0	0	0	0	0	0	0	0	0	0	0	0	1	0	1	1	0	0	0	0	0	1	0	0	0	0	0	1	7.36	1	5.78	1	1.35	2	0.1	1	0	0	0	0
2020-03-25	6425067	1	2	22	37.5	0	0	0	0	0	0	0	0	0	0	0	0	0	0	0	0	1	0	1	0	0	1	0	0	0	0	0	0	0	0	0	1	8.05	1	5.01	1	2.62	2	0.1	1	0	0	0	0
2020-02-25	5146415	1	2	51	37.8	0	0	0	0	0	0	0	0	0	0	0	0	0	0	0	0	1	1	1	0	0	1	0	0	0	0	0	0	0	0	0	1	4.33	1	2.16	1	1.56	2	0.3	1	0	0	0	0
2020-02-20	5384583	1	2	28	37.6	0	0	0	0	0	0	0	0	0	0	0	0	0	0	0	0	1	1	0	0	0	0	0	0	0	0	0	0	0	0	0	1	4.91	1	2.93	1	1.69	2	0.3	1	0	0	0	0
2020-02-20	6659058	1	2	25	37.8	0	0	0	0	0	0	0	0	0	0	0	0	0	0	0	0	1	0	0	0	1	0	0	0	0	0	0	0	0	0	0	1	5.77	1	3.76	1	1.75	2	0.5	1	0	0	0	0
2020-03-17	Z00027923	1	2	37	37.5	0	0	0	0	0	0	0	0	0	0	0	0	0	0	0	0	1	0	0	1	0	0	0	0	0	1	0	0	0	0	0	1	5.5	1	2.25	1	2.75	2	0.6	1	0	0	0	0
2020-02-17	6148661	1	2	26	37.6	0	0	0	0	0	0	0	0	0	0	0	0	0	0	0	0	1	0	0	0	0	0	0	0	0	0	0	0	0	0	0	1	6.7	1	4.53	1	1.74	2	0.7	1	0	0	0	0
2020-03-15	5747785	1	2	62	37.6	0	0	0	0	0	0	0	0	0	0	0	0	0	0	0	0	1	1	1	0	0	0	0	0	0	0	0	0	0	0	0	1	6.68	1	3.66	1	2.46	2	0.7	1	0	0	0	0
2020-03-16	7873295	1	2	34	37.5	0	0	0	0	0	0	0	0	0	0	0	0	0	0	0	0	1	0	0	0	0	0	1	0	0	0	0	0	0	0	0	1	6.96	1	4.39	1	2.03	2	1.3	1	0	0	0	0
2020-02-20	6872330	1	2	24	37.5	0	0	0	0	0	0	0	0	0	0	0	0	0	0	0	0	1	0	0	0	0	0	0	0	0	0	1	1	0	0	0	1	10.71	2	6.83	2	3.2	2	1.4	1	0	0	0	0
2020-03-16	365644	1	1	25	37.5	0	0	0	0	0	0	0	0	0	0	0	0	0	0	0	0	1	0	1	0	1	0	0	0	0	0	0	0	0	0	0	1	6.04	1	3.8	1	1.77	2	1.9	1	0	0	0	0
2020-02-26	4140811	1	1	19	38	0	0	0	0	0	0	0	0	0	0	0	0	0	0	0	0	1	1	1	0	0	1	0	0	0	1	1	0	0	1	0	1	7.37	1	4.96	1	1.86	2	1.9	1	0	0	0	0
2020-02-14	9102030937	1	1	29	38	0	0	0	0	0	0	0	0	0	0	0	0	0	0	0	0	1	0	0	0	0	1	0	1	0	0	0	0	0	0	0	1	6.87	1	3.49	1	2.89	2	2.1	1	0	0	0	0
2020-02-27	9806073718	1	1	22	37.5	0	0	0	0	0	0	0	0	0	0	0	0	0	0	0	0	1	0	0	0	0	0	0	0	0	0	0	0	0	0	0	1	6.01	1	4.28	1	1.37	2	2.2	1	0	0	0	0
2020-03-06	1185538	1	1	20	37.8	0	0	0	0	0	0	0	0	0	0	0	0	0	0	0	0	1	0	0	0	1	1	0	1	0	1	0	0	0	0	0	1	21.51	2	18.4	2	1.72	2	2.2	1	0	0	0	0
2020-03-02	6744593	1	1	38	38.5	0	0	0	0	0	0	0	0	0	0	0	0	0	0	0	0	1	0	0	0	0	0	0	0	0	1	0	0	0	0	0	1	4.18	1	2.93	1	0.93	1	4.01	1	0	0	0	0
2020-03-17	8002280001	1	1	40	37.5	0	0	0	0	0	0	0	0	0	0	0	0	0	0	0	0	1	0	1	0	0	0	0	0	0	0	0	0	0	0	0	1	19.35	2	17.58	2	1.06	1	4.1	1	0	0	0	0
2020-02-16	8110220038	1	1	38	38.1	0	0	0	0	0	0	0	0	0	0	0	0	0	0	0	0	1	0	1	0	0	0	0	0	0	1	1	0	0	0	0	1	20.68	2	19.13	2	0.93	1	4.9	1	0	0	0	0
2020-02-29	6744593	1	1	38	37.9	0	0	0	0	0	0	0	0	0	0	0	0	0	0	0	0	1	0	0	0	0	0	0	0	0	0	0	0	0	0	0	1	7.65	1	6.03	1	1.21	2	6.9	2	0	0	0	0
2020-02-22	5665647	1	2	32	38.1	0	0	0	0	0	0	0	0	0	0	0	0	0	0	0	0	1	0	0	0	0	0	0	1	0	1	0	0	0	0	0	1	10.62	2	8.41	2	1.96	2	10	2	0	0	0	0
2020-03-17	6893310	1	2	28	37.6	0	0	0	0	0	0	0	0	0	0	0	0	0	0	0	0	1	0	1	0	0	0	0	0	0	0	0	0	0	0	0	1	14.2	2	12.58	2	0.92	1	10.1	2	0	0	0	0
2020-03-17	950102001X	1	1	25	38.8	0	0	0	0	0	0	0	0	0	0	0	0	0	0	0	0	1	0	0	0	0	0	0	0	0	0	1	0	0	0	0	1	7.71	1	5.91	1	1.09	1	15.8	2	0	0	0	0
2020-03-12	1697712	1	2	43	40.2	0	0	0	0	0	0	0	0	0	0	0	0	0	0	0	0	1	0	0	0	0	1	0	1	1	1	1	0	0	0	0	1	7.14	1	5.53	1	1.29	2	16.7	2	0	0	0	0
2020-02-14	6872408	1	1	19	38.6	0	0	0	0	0	0	0	0	0	0	0	0	0	0	0	0	1	0	1	1	0	0	0	1	0	1	0	0	0	1	0	1	9.13	1	7.49	2	0.79	1	20.8	2	0	0	0	0
2020-03-21	5341151	1	1	59	38.2	0	0	0	0	0	0	0	0	0	0	0	0	0	0	0	0	1	1	0	0	0	0	0	0	1	0	0	0	0	0	0	1	13.15	2	10.64	2	1.7	2	23.7	2	0	0	0	0
2020-03-30	5401050001	1	1	66	38.6	0	0	0	0	0	0	0	0	0	0	0	0	0	0	0	0	1	0	1	0	0	0	0	0	0	0	0	0	0	0	0	1	6.55	1	4.81	1	0.92	1	44.6	2	0	0	0	0
2020-02-23	8710061013	1	1	33	37.6	0	0	0	0	0	0	0	0	0	0	0	0	0	0	0	0	1	1	1	0	0	0	0	1	0	0	0	0	0	0	0	1	11.71	2	9.3	2	1.64	2	54	2	0	0	0	0
2020-02-13	9705023612	1	1	22	39.5	0	0	0	0	0	0	0	0	0	0	0	0	0	0	0	0	1	1	1	0	0	0	0	0	0	0	0	0	0	1	0	1	9.26	1	7.51	2	1.17	2	66.1	2	0	0	0	0
2020-03-03	9807166118	1	1	21	39.4	0	0	0	0	0	0	0	0	0	0	0	0	0	0	0	0	1	1	1	0	0	0	0	1	1	1	1	0	0	0	0	1	9.47	1	6.6	2	1.4	2	74.9	2	0	0	0	0
2020-02-19	6278825	1	2	37	38	0	0	0	0	0	0	0	0	0	0	0	0	0	0	0	0	1	1	0	0	0	0	0	0	0	1	0	0	0	0	0	1	15.66	2	13	2	1.89	2	87.6	2	0	0	0	0
2020-03-02	6408301	1	2	29	40	0	0	0	0	0	0	0	0	0	0	0	0	0	0	0	0	1	0	0	0	0	0	0	0	1	1	1	0	0	0	0	1	2.72	1	1.54	1	0.99	1	95.2	2	0	0	0	0
2020-03-17	6397214	1	1	54	38.3	0	0	0	0	0	0	0	0	0	0	0	0	0	0	0	0	1	0	0	0	0	0	0	0	0	0	0	0	0	0	0	1	5.63	1	4.97	1	0.42	1	275.1	2	0	0	0	0
2020-03-31	970414163X	2	1	23	37.5	0	0	0	0	0	0	0	0	0	0	0	0	0	0	0	0	0	1	0	0	0	0	0	0	1	0	0	0	0	0	0	1	9.93	2	6.27	1	3.09	2	0.2	1	0	0	0	0
2020-02-27	6873305	2	2	27	37.9	0	0	0	0	0	0	0	0	0	0	0	0	0	0	0	0	0	1	0	0	1	1	0	0	0	0	0	0	0	0	0	1	6.9	1	4.1	1	2.35	2	0.5	1	0	0	0	1
2020-03-13	6528708	2	2	29	37.9	0	0	0	0	0	0	0	0	0	0	0	0	0	0	0	0	0	1	0	0	0	0	0	1	0	0	0	0	0	0	0	1	6.45	1	4.08	1	1.2	2	1.6	1	1	0	0	0
2020-02-22	8003010012	2	2	39	37.9	0	0	0	0	0	0	0	0	0	0	0	0	0	0	0	0	0	1	0	0	0	0	0	0	0	0	1	0	0	0	0	1	8.16	1	5.51	1	1.86	2	4.6	1	1	0	0	0
2020-03-07	6819395	2	1	88	38.5	0	0	0	0	0	0	0	0	0	0	0	0	0	0	0	0	0	1	0	0	0	0	1	0	1	0	1	0	0	0	0	1	19.18	2	18.14	2	1.23	2	5.07	2	1	0	0	0
2020-02-12	6662105	2	2	27	39.5	0	0	0	0	0	0	0	0	0	0	0	0	0	0	0	0	0	1	0	0	0	0	0	0	0	0	0	0	0	0	0	1	7.36	1	5.84	1	1.1	2	26.9	2	0	1	0	0
2020-02-27	861101090N	2	1	34	37.9	0	0	0	0	0	0	0	0	0	0	0	0	0	0	0	0	0	1	0	0	0	0	0	1	1	0	0	0	0	0	0	1	6.24	1	4.76	1	0.96	1	47.9	2	1	0	1	0
2020-03-20	9009024058	2	1	30	39	0	0	0	0	0	0	0	0	0	0	0	0	0	0	0	0	0	1	0	0	0	0	0	0	1	0	0	0	0	0	0	1	10.86	2	7.52	2	2.2	2	52.1	2	0	0	0	0
2020-02-19	5439861	2	2	35	39.4	0	0	0	0	0	0	0	0	0	0	0	0	0	0	0	0	0	1	0	0	0	0	0	0	0	0	1	0	0	0	0	1	16.08	2	12.71	2	2.28	2	52.2	2	1	0	0	0
2020-02-15	S004010019	2	1	87	37.8	0	0	0	0	0	0	0	0	0	0	0	0	0	0	0	0	0	1	0	0	0	0	0	0	0	0	0	1	0	0	0	1	4.75	1	4.34	1	0.3	1	53.6	2	0	1	0	0
2020-03-30	5760642	2	2	82	37.8	0	0	0	0	0	0	0	0	0	0	0	0	0	0	0	0	0	1	0	0	0	0	0	0	0	0	0	0	0	0	0	1	10.03	2	6.77	2	2.17	2	95.7	2	0	0	1	0
2020-03-08	5029743	2	2	70	38.9	0	0	0	0	0	0	0	0	0	0	0	0	0	0	0	0	0	1	0	0	0	0	0	1	0	0	0	0	0	0	0	1	12.34	2	10.23	2	1.35	2	113	2	0	1	0	0
2020-02-29	6988950	2	2	58	39.8	0	0	0	0	0	0	0	0	0	0	0	0	0	0	0	0	0	1	0	1	0	0	0	0	0	0	0	0	0	0	0	1	14.32	2	12	2	1.37	2	138.1	2	1	0	0	0
2020-03-11	6873314	1	1	43	37.9	0	0	0	0	0	0	0	0	0	0	0	0	0	0	0	0	0	1	0	0	0	0	0	0	0	0	0	0	0	0	0	1	7.08	1	5.55	1	1.25	2	0	1	0	0	0	0
2020-02-17	6872351	1	1	36	37.8	0	0	0	0	0	0	0	0	0	0	0	0	0	0	0	0	0	1	0	0	0	0	0	0	0	0	0	0	0	0	0	1	6.41	1	4.66	1	1.29	2	0	1	0	0	0	0
2020-02-28	4231400	1	2	18	38	0	0	0	0	0	0	0	0	0	0	0	0	0	0	0	0	0	1	0	1	0	0	0	0	0	1	0	0	1	0	0	1	10.48	2	7.76	2	2.17	2	0	1	0	0	0	0
2020-03-07	5857705	1	2	48	37.5	0	0	0	0	0	0	0	0	0	0	0	0	0	0	0	0	0	1	0	0	0	0	0	0	0	0	0	0	0	0	0	1	7.15	1	4.12	1	2.28	2	0	1	0	0	0	0
2020-03-25	5230126	1	2	38	37.9	0	0	0	0	0	0	0	0	0	0	0	0	0	0	0	0	0	1	0	0	0	0	0	0	0	0	0	0	0	0	0	1	6.87	1	3.81	1	2.58	2	0	1	0	0	0	0
2020-03-18	17890378	1	1	26	38.5	0	0	0	0	0	0	0	0	0	0	0	0	0	0	0	0	0	1	0	0	1	0	0	1	0	0	0	0	0	0	0	1	4.33	1	2.76	1	1.1	2	0.1	1	0	0	0	0
2020-03-10	68723301	1	2	22	37.7	0	0	0	0	0	0	0	0	0	0	0	0	0	0	0	0	0	1	0	0	0	0	0	0	0	0	0	0	0	0	0	1	6.95	1	5.24	1	1.4	2	0.1	1	0	0	0	0
2020-03-21	980114202X	1	2	22	37.7	0	0	0	0	0	0	0	0	0	0	0	0	0	0	0	0	0	1	0	0	0	0	0	0	0	0	0	0	0	0	0	1	6.4	1	3.69	1	2.25	2	0.1	1	0	0	0	0
2020-03-25	987623	1	2	25	37.9	0	0	0	0	0	0	0	0	0	0	0	0	0	0	0	0	0	1	0	1	0	0	0	0	0	0	0	0	0	0	0	1	7.42	1	3.84	1	2.94	2	0.2	1	0	0	0	0
2020-02-11	6872418	1	2	45	37.7	0	0	0	0	0	0	0	0	0	0	0	0	0	0	0	0	0	1	0	0	0	0	0	0	0	0	0	0	0	0	0	1	4.79	1	3.62	1	0.89	1	0.3	1	0	0	0	0
2020-03-16	6111531	1	1	30	39	0	0	0	0	0	0	0	0	0	0	0	0	0	0	0	0	0	1	0	1	0	1	0	0	0	1	0	0	0	0	0	1	4.7	1	1.93	1	2.28	2	0.6	1	0	0	0	0
2020-02-15	6857466	1	2	28	37.6	0	0	0	0	0	0	0	0	0	0	0	0	0	0	0	0	0	1	0	1	0	0	0	0	0	0	0	0	0	0	0	1	7.09	1	3.97	1	2.7	2	0.8	1	0	0	0	0
2020-03-17	1776530	1	2	52	37.5	0	0	0	0	0	0	0	0	0	0	0	0	0	0	0	0	0	1	0	0	0	0	0	0	0	1	0	0	0	0	0	1	7.68	1	4.4	1	2.8	2	0.8	1	0	0	0	0
2020-02-16	6217436	1	2	39	37.6	0	0	0	0	0	0	0	0	0	0	0	0	0	0	0	0	0	1	0	0	0	1	0	0	0	0	0	0	0	0	0	1	7.87	1	5.79	1	1.53	2	0.9	1	0	0	0	0
2020-03-27	5119471	1	2	20	37.8	0	0	0	0	0	0	0	0	0	0	0	0	0	0	0	0	0	1	0	0	0	0	0	0	0	0	0	0	0	0	0	1	6.3	1	3.22	1	2.55	2	1.4	1	0	0	0	0
2020-02-16	8812010015	1	1	32	37.5	0	0	0	0	0	0	0	0	0	0	0	0	0	0	0	0	0	1	0	0	0	0	0	0	0	0	0	0	0	0	0	1	8.92	1	5.31	1	2.83	2	1.6	1	0	0	0	0
2020-02-12	605552	1	2	25	37.6	0	0	0	0	0	0	0	0	0	0	0	0	0	0	0	0	0	1	0	0	0	0	0	0	0	0	0	0	0	0	0	1	6.88	1	4.47	1	2.03	2	1.7	1	0	0	0	0
2020-04-01	5515514	1	2	49	37.5	0	0	0	0	0	0	0	0	0	0	0	0	0	0	0	0	0	1	0	0	0	0	0	0	0	0	0	0	0	0	0	1	6.02	1	3.18	1	2.08	2	1.7	1	0	0	0	0
2020-03-13	5974845	1	2	29	37.8	0	0	0	0	0	0	0	0	0	0	0	0	0	0	0	0	0	1	0	0	0	0	0	0	1	0	0	0	0	0	0	1	10.35	2	8.85	2	1.22	2	2.2	1	0	0	0	0
2020-03-12	6276466	1	2	24	38.4	0	0	0	0	0	0	0	0	0	0	0	0	0	0	0	0	0	1	0	0	0	0	1	0	1	0	1	0	0	0	0	1	7.56	1	6.6	2	0.87	1	3.2	1	0	0	0	0
2020-02-28	5092279	1	2	15	38	0	0	0	0	0	0	0	0	0	0	0	0	0	0	0	0	0	1	0	0	0	0	0	0	0	1	0	0	0	0	0	1	3.72	1	2.04	1	1.16	2	4.4	1	0	0	0	0
2020-03-02	60321912	1	2	24	37.5	0	0	0	0	0	0	0	0	0	0	0	0	0	0	0	0	0	1	0	0	0	0	0	0	0	0	0	0	0	0	0	1	10.68	2	8.19	2	0.78	1	5.1	2	0	0	0	0
2020-02-10	6379535	1	2	27	39	0	0	0	0	0	0	0	0	0	0	0	0	0	0	0	0	0	1	0	0	0	0	0	0	0	0	0	0	0	0	0	1	10.53	2	9.11	2	1.01	1	5.7	2	0	0	0	0
2020-03-28	6111376	1	2	27	37.9	0	0	0	0	0	0	0	0	0	0	0	0	0	0	0	0	0	1	0	0	1	1	1	0	0	0	0	0	0	0	0	1	13.51	2	10.95	2	1.53	2	5.9	2	0	0	0	0
2020-02-15	6110242	1	2	28	38.5	0	0	0	0	0	0	0	0	0	0	0	0	0	0	0	0	0	1	0	0	0	0	0	1	0	0	0	0	0	0	0	1	10.12	2	8.2	2	1.1	2	7.9	2	0	0	0	0
2020-02-19	9607083517	1	1	24	37.5	0	0	0	0	0	0	0	0	0	0	0	0	0	0	0	0	1	0	1	0	0	0	0	0	0	0	0	0	0	0	0	1	8.21	1	6.25	1	1.3	2	8.5	2	0	0	0	0
2020-03-17	970228099X	1	1	23	38	0	0	0	0	0	0	0	0	0	0	0	0	0	0	0	0	0	1	0	0	0	0	0	0	0	0	0	0	0	0	0	1	10.84	2	8.2	2	1.6	2	9.7	2	0	0	0	0
2020-03-07	8505172218	1	1	35	38.4	0	0	0	0	0	0	0	0	0	0	0	0	0	0	0	0	0	1	0	0	0	0	0	0	1	0	0	0	0	0	0	1	9.81	2	8.1	2	1.17	2	11.4	2	0	0	0	0
2020-02-15	6321475	1	2	35	37.7	0	0	0	0	0	0	0	0	0	0	0	0	0	0	0	0	0	1	0	0	0	1	0	1	1	1	0	0	1	0	0	1	13.42	2	10.66	2	1.81	2	13.2	2	0	0	0	0
2020-03-30	1921285	1	2	36	37.8	0	0	0	0	0	0	0	0	0	0	0	0	0	0	0	0	0	1	0	0	0	0	0	0	0	1	0	0	0	0	0	1	12.2	2	10.93	2	0.7	1	16	2	0	0	0	0
2020-02-18	6873311	1	2	21	38.4	0	0	0	0	0	0	0	0	0	0	0	0	0	0	0	0	0	1	0	0	0	0	0	0	0	1	0	0	0	0	0	1	12.4	2	1.69	1	1.25	2	17.7	2	0	0	0	0
2020-03-21	5164417	1	1	45	37.5	0	0	0	0	0	0	0	0	0	0	0	0	0	0	0	0	0	1	0	0	0	0	0	0	0	0	0	0	0	0	0	1	7.1	1	5.38	1	1.15	2	18.2	2	0	0	0	0
2020-03-20	5609802	1	2	22	38.4	0	0	0	0	0	0	0	0	0	0	0	0	0	0	0	0	0	1	0	0	0	0	0	0	1	0	0	0	0	0	0	1	4.4	1	3.29	1	0.65	1	23.8	2	0	0	0	0
2020-02-24	394081	1	1	27	37.9	0	0	0	0	0	0	0	0	0	0	0	0	0	0	0	0	0	1	0	0	0	1	0	0	0	0	1	0	0	0	0	1	3.69	1	2.72	1	0.72	1	24.3	2	0	0	0	0
2020-03-22	1133269	1	1	38	37.5	0	0	0	0	0	0	0	0	0	0	0	0	0	0	0	0	0	1	0	0	0	0	0	0	0	0	0	0	0	0	0	1	19.59	2	16.57	2	1.47	2	24.8	2	0	0	0	0
2020-03-28	6342618	1	2	26	38.5	0	0	0	0	0	0	0	0	0	0	0	0	0	0	0	0	0	1	0	0	0	0	0	0	0	0	0	0	0	0	0	1	11.4	2	9.36	2	1.3	2	25.5	2	0	0	0	0
2020-03-25	9908283119	1	1	20	38.2	0	0	0	0	0	0	0	0	0	0	0	0	0	0	0	0	0	1	0	0	0	0	0	0	0	0	0	0	0	0	0	1	10.5	2	8.57	2	1.18	2	27.7	2	0	0	0	0
2020-03-23	2043366	1	1	36	37.5	0	0	0	0	0	0	0	0	0	0	0	0	0	0	0	0	0	1	0	0	0	0	0	0	0	0	0	0	0	0	0	1	14.8	2	10.62	2	2.9	2	28.5	2	0	0	0	0
2020-03-23	364680	1	1	27	38.9	0	0	0	0	0	0	0	0	0	0	0	0	0	0	0	0	0	1	0	0	0	0	0	1	0	0	0	0	0	0	0	1	10.15	2	8.47	2	1.07	1	35.2	2	0	0	0	0
2020-03-03	5152048	1	1	35	37.8	0	0	0	0	0	0	0	0	0	0	0	0	0	0	0	0	0	1	0	0	0	0	0	0	1	0	0	0	0	0	0	1	20.11	2	18.3	2	1.29	2	35.2	2	0	0	0	0
2020-02-21	9105115813	1	1	29	37.8	0	0	0	0	0	0	0	0	0	0	0	0	0	0	0	0	0	1	0	0	0	0	0	0	0	0	0	0	0	0	0	1	9.48	1	7.38	2	1.3	2	38.1	2	0	0	0	0
2020-03-06	393925	1	1	23	38.4	0	0	0	0	0	0	0	0	0	0	0	0	0	0	0	0	0	1	0	0	0	0	0	0	1	0	0	0	0	0	0	1	12.1	2	9.39	2	1.66	2	42.2	2	0	0	0	0
2020-02-25	6872318	1	1	46	39.1	0	0	0	0	0	0	0	0	0	0	0	0	0	0	0	0	0	1	0	0	0	0	0	0	0	1	0	0	0	0	0	1	8.04	1	5.19	1	1.91	2	45.9	2	0	0	0	0
2020-03-30	5979130	1	1	15	38.9	0	0	0	0	0	0	0	0	0	0	0	0	0	0	0	0	0	1	0	0	0	0	0	0	1	0	0	0	0	0	0	1	12.18	2	9.1	2	1.75	2	57.2	2	0	0	0	0
2020-03-19	1950522	1	1	84	38	0	0	0	0	0	0	0	0	0	0	0	0	0	0	0	0	0	1	0	0	0	0	0	0	0	0	0	0	0	0	0	1	5.66	1	5.08	1	0.31	1	58.1	2	0	0	0	0
2020-02-21	6326805	1	1	37	37.8	0	0	0	0	0	0	0	0	0	0	0	0	0	0	0	0	0	1	0	0	0	1	0	0	0	1	1	0	0	0	0	1	12.41	2	9.77	2	1.56	2	58.5	2	0	0	0	0
2020-02-15	393540	1	1	22	39.1	0	0	0	0	0	0	0	0	0	0	0	0	0	0	0	0	0	1	0	0	0	1	0	0	0	1	1	0	0	0	0	1	10.4	2	8.49	2	1.14	2	61.4	2	0	0	0	0
2020-02-10	96635	1	1	31	38.5	0	0	0	0	0	0	0	0	0	0	0	0	0	0	0	0	0	1	0	0	0	0	0	0	0	0	0	0	0	0	0	1	9.55	2	7.25	2	1.07	1	66.7	2	0	0	0	0
2020-03-08	6828147	1	1	29	39.2	0	0	0	0	0	0	0	0	0	0	0	0	0	0	0	0	0	1	0	0	0	0	0	0	0	0	0	0	0	0	0	1	15.7	2	13.51	2	1.15	2	154.9	2	0	0	0	0
[truncated: 18 more columns]
